# Supplementary material for: Phosphorus-Deficiency-Induced Development of Root Apoplastic Barriers Restricts Cadmium Translocation in Salix caprea
Source: Plants (Basel). 2026 Jun 3;15(11):1728. doi: 10.3390/plants15111728 (PMC13259451; doi:10.3390/plants15111728)
Supplement: Supplementary file 1 [file plants-15-01728-s001.zip]

Archive with 1 entries (1 files):
- plants-4335432-supplementary.pdf
